# Supplementary material for: Multiple Biomarker Simultaneous Detection in Serum via a Nanomaterial-Functionalized Biosensor for Ovarian Tumor/Cancer Diagnosis
Source: Micromachines (Basel). 2022 Nov 22;13(12):2046. doi: 10.3390/mi13122046 (PMC9783278; doi:10.3390/mi13122046)
Supplement: Supplementary file 1 [file micromachines-13-02046-s001.zip]

Archive with 1 entries (1 files):
- micromachines-2037832-supplementary.pdf
